# Supplementary material for: Expression of germline markers in three species of amphioxus supports a preformation mechanism of germ cell development in cephalochordates
Source: EvoDevo. 2013 Jun 18;4:17. doi: 10.1186/2041-9139-4-17 (PMC3735472; doi:10.1186/2041-9139-4-17)
Supplement: Additional file 1: Table S1 — Piwi/Ago family genes identified in the B. floridae draft genome. [file 2041-9139-4-17-S1.xls]

## Sheet: Bf-Piwi
Table S1 Piwi/Ago family genes identified in the B. floridae draft genome
Family	Name	Accession ID	BRAFLDRAFT ID	Domain(s) in the model	Scaffold	Genomic region	EST Clone ID	Clone best hit
Piwi	Bf-Piwil1	XP_002611937	126411	PAZ, Piwi	214	250294-264420 (-)	bfne050d12	Hs-PIWIL1
Piwi	Bf-Piwil1	XP_002611939	126413	PAZ x2, Piwi x4	214	274254-326012 (-)	bfne050d12	Hs-PIWIL1
Piwi	Bf-Piwil1	XP_002611940	91824	Piwi	214	328790-354590 (-)	bfne050d12	Hs-PIWIL1
Piwi	Bf-Piwil2	XP_002596179	276092	PAZ, Piwi	9	2214934-2224801 (+)	bfga007o07	Sp-Seali
Piwi	Bf-Piwi-like	XP_002590851	89999	PAZ, Piwi	193	175996-185944 (+)	No hit	No hit
Ago	Bf-Ago1	XP_002590043	81672	DUF1785, PAZ, Piwi	104	1353348-1551532 (+)	bfga026e14	Dp-Ago1
Ago	Bf-Ago-like	XP_002589390	77832	DUF1785, PAZ, Piwi	73	1763035-1787289 (+)	No hit	No hit
