# Supplementary material for: Expression of germline markers in three species of amphioxus supports a preformation mechanism of germ cell development in cephalochordates
Source: EvoDevo. 2013 Jun 18;4:17. doi: 10.1186/2041-9139-4-17 (PMC3735472; doi:10.1186/2041-9139-4-17)
Supplement: Additional file 2: Table S2 — Conserved protein domain information for Piwi/Ago family and Tudor domain family proteins. [file 2041-9139-4-17-S2.xls]

## Sheet: Sheet1
Pfam domain summary
Significant Pfam-A matches
Piwi genes
Family	Description	Pfam identifier
PAZ	PAZ domain	PF02170
Piwi	Piwi domain	PF02171
DUF1785	Domain of unknown function (DUF1785)	PF08699
GAGE	GAGE protein	PF05831
Tudor genes
Family	Description	Pfam identifier
TUDOR	Tudor domain	PF00567
OST-HTH	OST-HTH/LOTUS domain	PF12872
SMN	Survival motor neuron protein	PF06003
RRM_1	RNA recognition motif	PF00076
RRM_6	RNA recognition motif	PF14259
Pkinase	Protein kinase domain	PF00069
Snase	Staphylococcal nuclease homologue	PF00565
zf-MYND	MYND Finger	PF01753
DEAD	DEAD/DEAH box helicase	PF00270
Helicase C	Helicase conserved C-terminal domain	PF00271
HA2	Helicase associated domain	PF04408
DUF1767	Domain of unknown function (DUF1767)	PF08585
UBA	UBA/TS-N domain	PF00627
Arm	Armadillo/beta-catenin-like repeat	PF00514
CS	CS Domain	PF04969
KH_1	KH domain	PF00013
