# Supplementary material for: Expression of germline markers in three species of amphioxus supports a preformation mechanism of germ cell development in cephalochordates
Source: EvoDevo. 2013 Jun 18;4:17. doi: 10.1186/2041-9139-4-17 (PMC3735472; doi:10.1186/2041-9139-4-17)
Supplement: Additional file 4: Table S3 — Tudor domain family genes identified in the B. floridae draft genome. [file 2041-9139-4-17-S4.xls]

## Sheet: Bf-Tudor
Table S2 Tudor domain family genes identified in the B. floridae draft genome
No.	NCBI Accession No.	BRAFLDRAFT ID	Domain(s) in the model	EST Clone ID
1	XP_002590816	125731	OST-HTH, Tudor x2	bfga025n02
2	XP_002593712	64001	OST-HTH x4, Tudor	bfeg027o06
3	XP_002594385	72207	Tudor x5	No hit
4	XP_002594591	121736	SMN	No hit
5	XP_002596189	118019	RRM_1, Tudor, Pkinase	bfne004m03
6	XP_002596677	176882	Tudor	bfeg012h21
7	XP_002607399	119222	SMN	bflv051k12
8	XP_002607828	117294	Tudor, Snase	bflv048g15
9	XP_002608013	74965	RRM_6, zf-MYND, Tudor x3	bfne124d19
10	XP_002609625	125037	Tudor x15	bfne102b24
11	XP_002610548	65715	DEAD, Helicase C, HA2, Tudor	bfne019f06
12	XP_002611309	73299	DUF176, UBA, SMN	No hit
13	XP_002612186	88929	Tudor x5	No hit
14	XP_002612512	120982	Tudor, DEAD, Tudor x2, Arm x2, CS	bfeg048b09
15	XP_002612840	67212	KH_1, Tudor x2	No hit
